# Supplementary material for: Computer-Aided Prediction of the Interactions of Viral Proteases with Antiviral Drugs: Antiviral Potential of Broad-Spectrum Drugs
Source: Molecules. 2023 Dec 31;29(1):225. doi: 10.3390/molecules29010225 (PMC10780089; doi:10.3390/molecules29010225)
Supplement: Supplementary file 1 [file molecules-29-00225-s001.zip]

Archive with 2 entries (2 files):
- Supporting Information.pdf
- The accessID_RMSD_dG of viral proteases.xlsx
