# Supplementary material for: Computer-Aided Prediction of the Interactions of Viral Proteases with Antiviral Drugs: Antiviral Potential of Broad-Spectrum Drugs
Source: Molecules. 2023 Dec 31;29(1):225. doi: 10.3390/molecules29010225 (PMC10780089; doi:10.3390/molecules29010225)
Supplement: Supplementary file 1 [file molecules-29-00225-s001.zip › The accessID_RMSD_dG of viral proteases.xlsx]

## Sheet: Clan PA
Protease type	Order/family	Name	Full name	Access ID	PDB-ID	PDB-ID (Identity>30%)
3CL-Cys	Nidovirales/Coronaviridae	SARS-CoV	Severe acute respiratory syndrome	6Y7M	6Y7M
3CL-Cys	Nidovirales/Coronaviridae	SARS-CoV-2	Severe acute respiratory syndrome coronavirus 2	WLE31190	7RFS
3CL-Cys	Nidovirales/Coronaviridae	MERS-CoV	Middle east respiratory syndrome	K9N7C7	7WQJ
3CL-Cys	Nidovirales/Coronaviridae	HCoV_OC43	Human coronavirus OC43	P0C6X6	-	3D23 (>85%)
3CL-Cys	Nidovirales/Coronaviridae	HCoV_HKU1	Human coronavirus HKU1	P0C6X4	3D23
3CL-Cys	Nidovirales/Coronaviridae	HCoV_229E	Human coronavirus 229E	P0C6X1	7YRZ
3CL-Cys	Nidovirales/Coronaviridae	HCoV_NL63	Human coronavirus NL63	7E6R	7E6R
3CL-Cys	Nidovirales/Coronaviridae	CCoV-HuPn-2018	Canine coronavirus-human pneumonia-2018	QVL91810	-	7XJW (>95%)
3CL-Cys	Nidovirales/Coronaviridae	Hu-PDCoV	Human-Porcine Delta coronavirus	AQS99159	-	7WKU (>95%)
3CL-Ser	Nidovirales/Tobaniviridae	BToV	Bovine_torovirus	P0C6V8	-	-
3CL-Ser	Stellavirales/Astroviridae	HAtV	Human astrovirus	NP_059443	2W5E
3CL-Cys	Picornavirales/Picornaviridae	EMCV	Encephalomyocarditis_virus	P12296	-	8GOT (>30%)
3CL-Cys	Picornavirales/Picornaviridae	AiV	Aichi_virus	O91464	-	-
3CL-Cys	Picornavirales/Picornaviridae	FMDV_C	Foot-and-mouth_disease_virus_C	CAB60265	2WV5
3CL-Cys	Picornavirales/Picornaviridae	EV_A71	Enterovirus_A71	B9VUU3	3SJO
3CL-Cys	Picornavirales/Picornaviridae	EV_B93	Enterovirus_B93	QJQ24979	3RUO
3CL-Cys	Picornavirales/Picornaviridae	EV_D68	Enterovirus_D68	WKN12603	7L8H
3CL-Cys	Picornavirales/Picornaviridae	EV_C	Enterovirus_C	QMS47700	4DCD
3CL-Cys	Picornavirales/Picornaviridae	PV	Poliovirus (EV_C)	P03300	4DCD
3CL-Cys	Picornavirales/Picornaviridae	HRV_B	Human_rhinovirus_B	AFM84628	-	2B0F(>85%)
3CL-Cys	Picornavirales/Picornaviridae	HRV_A	Human_rhinovirus_A	P23008	-	1CQQ(>80%)
3CL-Cys	Picornavirales/Picornaviridae	HAV	Hepatitis_A_virus	Q9DWR1	2HAL
3CL-Cys	Picornavirales/Picornaviridae	PeV	Parechovirus	Q9YID8	-	-
3CL-Cys	Picornavirales/Picornaviridae	LjV	Ljungan_virus	Q8JV21	-	-
3CL-Cys	Picornavirales/Caliciviridae	SaV	Sapporo_virus	Q6XDK8	-	-
3CL-Cys	Picornavirales/Caliciviridae	NV	Norwalk_virus	5T6D	5T6D
3CL-Cys	Picornavirales/Caliciviridae	HuNoV	Human_norovirus	6B6I	6B6I
3CL-Ser	Amarillovirales/Flaviviridae	AROAV	Aroa_virus	Q32ZE0	-	5GJ4 (>70%)
3CL-Ser	Amarillovirales/Flaviviridae	ZIKV	Zika_virus	QOF88708	5GJ4
3CL-Ser	Amarillovirales/Flaviviridae	CPCV	Cacipacore_virus	CRI72595	-	2FP7 (>75%)
3CL-Ser	Amarillovirales/Flaviviridae	JEV	Japanese_encephalitis_virus	QFU20123	4R8T
3CL-Ser	Amarillovirales/Flaviviridae	USUV	Usutu_virus	QOQ50663	-	4R8T (>85%)
3CL-Ser	Amarillovirales/Flaviviridae	MVEV	Murray_Valley_encephalitis_virus	AXN90908	2WV9
3CL-Ser	Amarillovirales/Flaviviridae	KOUV	Koutango_virus	QGV13462	-	2FP7 (>90%)
3CL-Ser	Amarillovirales/Flaviviridae	WNV	West_Nile_virus	ATB18034	2FP7
3CL-Ser	Amarillovirales/Flaviviridae	NTAV	Ntaya virus	YP_006846328	-	4R8T (>70%)
3CL-Ser	Amarillovirales/Flaviviridae	TMUV	Tembusu virus	AGU68254	-	2WV9 (>65%)
3CL-Ser	Amarillovirales/Flaviviridae	ILHV	Ilheus virus	UZC34374	-	2WV9 (>65%)
3CL-Ser	Amarillovirales/Flaviviridae	SLEV	St. Louis encephalitis virus	P09732	-	2WV9 (>65%)
3CL-Ser	Amarillovirales/Flaviviridae	KOKV	Kokobera virus	YP_009333127	-	2FP7 (>60%)
3CL-Ser	Amarillovirales/Flaviviridae	BANV	Banzi virus	C8XPA8	-	6URV (>60%)
3CL-Ser	Amarillovirales/Flaviviridae	BOUV	Bouboui virus	YP_009344961	-	6URV (>60%)
3CL-Ser	Amarillovirales/Flaviviridae	WSLV	Wesselsbron virus	UUB88388	-	6URV (>70%)
3CL-Ser	Amarillovirales/Flaviviridae	YFV	Yellow fever virus	UZS00784	6URV
3CL-Ser	Amarillovirales/Flaviviridae	DENV	Dengue virus	AXY94485	2FOM
3CL-Ser	Amarillovirales/Flaviviridae	MODV	Modoc virus	NP_619758	-	6URV (>50%)
3CL-Ser	Amarillovirales/Flaviviridae	RBV	Rio Bravo virus	AFG73004	-	6URV (>45%)
3CL-Ser	Amarillovirales/Flaviviridae	KFDV	Kyasanur Forest disease virus	AXF50740	-	2FOM (>50%)
3CL-Ser	Amarillovirales/Flaviviridae	LIV	Louping ill virus	QXR38074	-	2FOM (>45%)
3CL-Ser	Amarillovirales/Flaviviridae	TBEV	Tick-borne encephalitis virus	NP_043135	-	3U1I (>50%)
3CL-Ser	Amarillovirales/Flaviviridae	OHFV	Omsk hemorrhagic fever virus	UVT37265	-	3U1I (>50%)
3CL-Ser	Amarillovirales/Flaviviridae	POWV	Powassan virus	UCK92309	-	3U1I (>45%)
3CL-Ser	Amarillovirales/Flaviviridae	HCV	Hepatitis C Virus	P27958	6P6V
3CL-Ser	Amarillovirales/Flaviviridae	GBV_C	GB virus C	AIZ47352	-	6P6V (>35%)
3CL-Ser-capsid	Martellivirales/Togaviridae	AURAV	Aura_virus	4AGK	4AGK
3CL-Ser-capsid	Martellivirales/Togaviridae	SINV	Sindbis virus	QNT10448	1KXF
3CL-Ser-capsid	Martellivirales/Togaviridae	BFV	Barmah Forest virus	QVM79756	2YEW
3CL-Ser-capsid	Martellivirales/Togaviridae	BEBV	Bebaru virus	AAO33331	-	8IHP (>95%)
3CL-Ser-capsid	Martellivirales/Togaviridae	UNVA	Una virus	YP_009665989	-	8IHP (>90%)
3CL-Ser-capsid	Martellivirales/Togaviridae	SFV	Semliki Forest virus	NP_463458	8IHP
3CL-Ser-capsid	Martellivirales/Togaviridae	GETV	Getah virus	WHL35497	7FD2
3CL-Ser-capsid	Martellivirales/Togaviridae	RRV	Ross River virus	AYI50350	-	7FD2 (>95%)
3CL-Ser-capsid	Martellivirales/Togaviridae	NDUV	Ndumu virus	AEJ36231	-	8IHP (>90%)
3CL-Ser-capsid	Martellivirales/Togaviridae	CHIKV	Chikungunya virus	AYW76678	5H23
3CL-Ser-capsid	Martellivirales/Togaviridae	ONNV	O'nyong-nyong virus	O90369	-	5H23 (>95%)
3CL-Ser-capsid	Martellivirales/Togaviridae	MAYV	Mayaro virus	WAY16556	7KO8
3CL-Ser-capsid	Martellivirales/Togaviridae	EEEV	Eastern equine encephalitis virus	AYI50341	6MX4
3CL-Ser-capsid	Martellivirales/Togaviridae	WEEV	Western equine encephalitis virus	WIK99833	8DEC
3CL-Ser-capsid	Martellivirales/Togaviridae	EVEV	Everglades virus	YP_009507797	-	1EP5 (>95%)
3CL-Ser-capsid	Martellivirales/Togaviridae	VEEV	Venezuelan equine encephalitis virus	YP_010775819	1EP5
3CL-Ser-capsid	Martellivirales/Togaviridae	PIXV	Pixuna virus	QYL01371	-	1EP5 (>95%)
3CL-Ser-capsid	Martellivirales/Togaviridae	TONV	Tonate virus	QTG40508	-	1EP5 (>95%)
3CL-Ser-capsid	Martellivirales/Togaviridae	RNV	Rio Negro virus	AAD14565	-	1EP5 (>90%)
3CL-Ser-capsid	Martellivirales/Togaviridae	MDPV	Mosso das Pedras virus	YP_009508089	-	1EP5 (>90%)

## Sheet: Clan AA
Protease type	Order/family	Name	Full name	Access ID	PDB-ID	PDB-ID (Identity>30%)
PAPs	Retrovirales/Retroviridae	HIV-1	Human_immunodeficiency_virus_1	7HVP	7HVP
PAPs	Retrovirales/Retroviridae	HIV-2	Human_immunodeficiency_virus_2	3ECG	3ECG
PAPs	Retrovirales/Retroviridae	WMSV	Woolly_monkey_sarcoma_virus	P03359	-	3SM2 (60%)
PAPs	Retrovirales/Retroviridae	GaLV	Gibbon_ape_leukemia_virus	P21414	-	3SM2 (55%)
PAPs	Retrovirales/Retroviridae	XMRV	Xenotropic murine leukemia virus-related virus	3SM2	3SM2	3SM2
PAPs	Retrovirales/Retroviridae	SFV	Simian_foamy_virus	7KSE	7KSE
PAPs	Retrovirales/Retroviridae	BLV	Bovine_leukemia_virus	P25059	-	3LIN (30%)
PAPs	Retrovirales/Retroviridae	HTLV-1	Primate_T-lymphotropic_virus_1	3LIN	3LIN
PAPs	Retrovirales/Retroviridae	HTLV-2	Primate_T-lymphotropic_virus_2	P03363	-	3LIN (50%)
PAPs	Retrovirales/Retroviridae	HTLV-3	Primate_T-lymphotropic_virus_3	Q4U0X6	-	3LIN (50%)
PAPs	Retrovirales/Retroviridae	HTLV-4	Primate_T-lymphotropic_virus_4	YP_002455785	-	3LIN (50%)

## Sheet: Clan CA
Protease type	Order/family	Name	Full name	Access ID	PDB-ID	PDB-ID (Identity>30%)
PL-Cys	Bunyavirales/Nairoviridae	CCHFV	Crimean-Congo_hemorrhagic_fever_virus	5V5H	5V5H
PL-Cys	Nidovirales/Coronaviridae	SARS-CoV	Severe acute respiratory syndrome	P0C6X7	3E9S
PL-Cys	Nidovirales/Coronaviridae	SARS-CoV-2	Severe acute respiratory syndrome coronavirus 2	UIO67146	6WX4
PL-Cys	Nidovirales/Coronaviridae	MERS-CoV	Middle east respiratory syndrome	K9N7C7	4RNA
PL-Cys	Nidovirales/Coronaviridae	HCoV_OC43	Human coronavirus OC43	WDE19888	-	4YPT (>60%)	PLP1/PLP2
PL-Cys	Nidovirales/Coronaviridae	HCoV_HKU1	Human coronavirus HKU1	P0C6X4	-	7WFC C109S	PLP1/PLP2
PL-Cys	Nidovirales/Coronaviridae	HCoV_229E	Human coronavirus 229E	QNT54755	-	6L5T (>40%)	PLP1/PLP2
PL-Cys	Nidovirales/Coronaviridae	HCoV_NL63	Human coronavirus NL63	BDB58166	-	6L5T (>45%)	PLP1/PLP2
PL-Cys	Nidovirales/Coronaviridae	CCoV-HuPn-2018	Canine coronavirus-human pneumonia-2018	QVL91810	-	6L5T (>35%)	PLP1/PLP2
PL-Cys	Nidovirales/Coronaviridae	Hu-PDCoV	Human-Porcine Delta coronavirus		6LN0
PL-Cys	Picornavirales/Picornaviridae	FMDV_C	Foot-and-mouth_disease_virus_C	6FFA	6FFA
PL-Cys	Hepelivirales/Matonaviridae	RV	Rubella_virus	NP_062883	7FAV
Putative PL-cys	Hepelivirales/Hepeviridae	HEV	Hepatitis_E_virus	AAA03189	--
PL-Cys	Herpesvirales/Herpesviridae	HSV-1	Human_herpesvirus_1	P10220	-	-
PL-Cys	Herpesvirales/Herpesviridae	HSV-2	Human_herpesvirus_2	P89459	-	-
PL-Cys	Herpesvirales/Herpesviridae	BV	Cercopithecine_herpesvirus_1	A0A1X9WFX8	-	-
PL-Cys	Herpesvirales/Herpesviridae	SuHV-1	Suid_herpesvirus_1	Q5PPB8	-	-
PL-Cys	Herpesvirales/Herpesviridae	HSV-3 (VZV)	Human_herpesvirus_3 (Varicella-zostervirus)	P09278	-	-
PL-Cys	Herpesvirales/Herpesviridae	HHV-8	Human_herpesvirus_8	Q2HR64	-	-
PL-Cys	Herpesvirales/Herpesviridae	EBV	Human_herpesvirus_4	P03186	-	-
PL-Cys	Herpesvirales/Herpesviridae	HHV-5	Human_herpesvirus_5	D5LX59	-	2J7Q (40%)
PL-Cys	Herpesvirales/Herpesviridae	HHV-6	Human_herpesvirus_6	AVQ94286	-	2J7Q (40%)
PL-Cys	Herpesvirales/Herpesviridae	HHV-7	Human_herpesvirus_7	P52362	-	2J7Q (40%)

## Sheet: Clan CN
Protease type	Order/family	Name	Full name	Access ID	PDB-ID	PDB-ID (Identity>30%)
nSP2	Martellivirales/Togaviridae	AURAV	Aura_virus	Q86924	-	4UGA 55%
nSP2	Martellivirales/Togaviridae	SINV	Sindbis virus	P03317	4UGA
nSP2	Martellivirales/Togaviridae	BFV	Barmah Forest virus	QVM79755	-	4ZTB 55%
nSP2	Martellivirales/Togaviridae	BEBV	Bebaru virus	YP_008901140	-	4ZTB 65%
nSP2	Martellivirales/Togaviridae	SFV	Semliki Forest virus	NP_463457	-	4ZTB 65%
nSP2	Martellivirales/Togaviridae	MAYV	Mayaro virus	WAY16555	-	4ZTB 65%
nSP2	Martellivirales/Togaviridae	UNVA	Una virus	AEJ36236	-	4ZTB 65%
nSP2	Martellivirales/Togaviridae	GETV	Getah virus	WHL35498	-	4ZTB 60%
nSP2	Martellivirales/Togaviridae	RRV	Ross River virus	AYI50349	-	4ZTB 60%
nSP2	Martellivirales/Togaviridae	ONNV	O'nyong-nyong virus	O90368	-	4ZTB 90%
nSP2	Martellivirales/Togaviridae	CHIKV	Chikungunya virus	AYW76679	4ZTB
nSP2	Martellivirales/Togaviridae	NDUV	Ndumu virus	AEJ36230	-	4ZTB 45%
nSP2	Martellivirales/Togaviridae	EEEV	Eastern equine encephalitis virus	AYI50340	-	5EZQ 55%
nSP2	Martellivirales/Togaviridae	WEEV	Western equine encephalitis virus	WIK99832	-	5EZQ 60%
nSP2	Martellivirales/Togaviridae	EVEV	Everglades virus	YP_009507796	-	5EZQ 95%
nSP2	Martellivirales/Togaviridae	VEEV	Venezuelan equine encephalitis virus	YP_010775817	5EZQ
nSP2	Martellivirales/Togaviridae	TONV	Tonate virus	QTG40509	-	5EZQ 85%
nSP2	Martellivirales/Togaviridae	PIXV	Pixuna virus	QYL01370	-	5EZQ 80%
nSP2	Martellivirales/Togaviridae	RNV	Rio Negro virus	AAD14564	-	5EZQ 80%
nSP2	Martellivirales/Togaviridae	MDPV	Mosso das Pedras virus	YP_009508088	-	5EZQ 80%

## Sheet: Clan CE
Protease type	Order/family	Name	Full name	Access ID	PDB-ID	PDB-ID (Identity>30%)
Clan CE	Rowavirales/Adenoviridae	HAdV-A	Human_adenovirus_A	P09569	-
Clan CE	Rowavirales/Adenoviridae	HAdV-B	Human_adenovirus_B	P10381	-
Clan CE	Rowavirales/Adenoviridae	HAdV-C	Human_adenovirus_C	P03252	1AVP
Clan CE	Rowavirales/Adenoviridae	HAdV-D	Human_adenovirus_D	B9A5C1	4WX7
Clan CE	Rowavirales/Adenoviridae	HAdV-E	Human_adenovirus_E	P07885	-
Clan CE	Rowavirales/Adenoviridae	HAdV-F	Human_adenovirus_F	P11825	-
Clan CE	Chitovirales/Poxviridae	MCV-1	Molluscum_contagiosum_virus	-	-
Clan CE	Chitovirales/Poxviridae	CMLV	Camelpox_virus	QCW07387	-
Clan CE	Chitovirales/Poxviridae	CPXV	Cowpox_virus	CAD90625	-
Clan CE	Chitovirales/Poxviridae	MPXV	Monkeypox_virus	URK20505	-
Clan CE	Chitovirales/Poxviridae	VACV	Vaccinia_virus	QTC35420	-
Clan CE	Chitovirales/Poxviridae	VARV	Variola_virus	P0DOL4	-
Clan CE	Chitovirales/Poxviridae	BPSV	Bovine_papular_stomatitis_virus	AKC03461	-
Clan CE	Chitovirales/Poxviridae	ORFV	Orf_virus	QJX15457	-
Clan CE	Chitovirales/Poxviridae	PCPV	Pseudocowpox_virus	YP_003457340	-
Clan CE	Chitovirales/Poxviridae	SPPV	Sealpox_virus	YP_009389322	-
Clan CE	Chitovirales/Poxviridae	TPV	Tanapox_virus	ABQ43678	-
Clan CE	Chitovirales/Poxviridae	YMTV	Yaba_monkey_tumor_virus	NP_938303	-

## Sheet: DNA-assemblin
Protease type	Order/family	Name	Full name	Access ID	PDB-ID	PDB-ID (Identity>30%)
Ser	Herpesvirales/Herpesviridae	HSV-1	Human_herpesvirus_1	QEU45462	-
Ser	Herpesvirales/Herpesviridae	HSV-2	Human_herpesvirus_2	ULT85411	-
Ser	Herpesvirales/Herpesviridae	BV	Cercopithecine_herpesvirus_1	YP_010797325	-
Ser	Herpesvirales/Herpesviridae	SuHV-1	Suid_herpesvirus_1	AJW72265	-
Ser	Herpesvirales/Herpesviridae	HSV-3 (VZV)	Human_herpesvirus_3 (Varicella-zostervirus)	QXN54889	-
Ser	Herpesvirales/Herpesviridae	HHV-8	Human_herpesvirus_8	4P2T	4P2T
Ser	Herpesvirales/Herpesviridae	EBV	Human_herpesvirus_4	1O6E	1O6E
Ser	Herpesvirales/Herpesviridae	HHV-5/HCMV	Human_herpesvirus_5	1IEC	1IEC
Ser	Herpesvirales/Herpesviridae	HHV-6	Human_herpesvirus_6	P24433	-
Ser	Herpesvirales/Herpesviridae	HHV-7	Human_herpesvirus_7	P52351	-

## Sheet: DNA-Metall
Protease type	Order/family	Name	Full name	Access ID	PDB-ID
Metallo	Chitovirales/Poxviridae	MCV-1	Molluscum_contagiosum_virus	Q98224	-
Metallo	Chitovirales/Poxviridae	CMLV	Camelpox_virus	QCW07389	-
Metallo	Chitovirales/Poxviridae	CPXV	Cowpox_virus	ARB50312	-
Metallo	Chitovirales/Poxviridae	MPXV	Monkeypox_virus	URK20507	-
Metallo	Chitovirales/Poxviridae	VACV	Vaccinia_virus	ALF36235	-
Metallo	Chitovirales/Poxviridae	VARV	Variola_virus	APR62801	-
Metallo	Chitovirales/Poxviridae	BPSV	Bovine_papular_stomatitis_virus	AKC03463	-
Metallo	Chitovirales/Poxviridae	ORFV	Orf_virus	NP_957814	-
Metallo	Chitovirales/Poxviridae	PCPV	Pseudocowpox_virus	YP_003457342	-
Metallo	Chitovirales/Poxviridae	SPPV	Sealpox_virus	YP_009389324	-
Metallo	Chitovirales/Poxviridae	TPV	Tanapox_virus	ABQ43680	-
Metallo	Chitovirales/Poxviridae	YMTV	Yaba_monkey_tumor_virus	NP_938305	-

## Sheet: 3CLpro-dG
	Nirmatrelvir	Ensitrelvir	SIM0417	RAY1216	Boceprevir	Telaprevir	Narlaprevir	Asunaprevir	Danoprevir	Paritaprevir	Simeprevir	Vaniprevir	Grazoprevir	Voxilaprevir	Glecaprevir
SARS-CoV	-65.88	-79.78	-66.12	-81.84	-60.34	-91.2	-69.96	0	0	-65.1	0	0	-23.11	0	-22.07
SARS-CoV-2	-81.8	-86.36	-76.72	-81.16	-72.07	-67.29	-64.94	0	0	-3.16	0	0	-53.53	0	-35.53
MERS-CoV	-62.67	-70.42	-57.86	-87.64	-28.2	-44.21	-58.28	0	0	-67.54	0	0	-38	0	0
HCoV_OC43	-42.61	-52.88	-52.15	-65.65	-12.55	-89.78	-42.29	0	0	0	0	0	0	0	0
HCoV_HKU1	-82.82	-51.03	-74.43	-75.26	-42.49	-63.99	-57.91	-32.51	0	-48.34	-5.28	0	-27.1	0	-31.46
HCoV_229E	-72.34	-65.64	-71.64	-69.42	-56.64	-56.41	-75.29	0	0	-25.62	0	0	-50.35	0	-61.67
HCoV_NL63	-55.57	-72.39	-62.15	-63.44	-41.4	-75.74	-29.79	0	0	-80.39	-37.34	0	-13.71	0	-27.35
CCoV-HuPn-2018	-42.8	-64.5	-47.95	-53.58	-41.44	-66.73	-63	-43.69	0	-44.84	0	0	-31.95	0	-11.17
Hu-PDCoV	-61.19	-59.46	-73.8	-59.25	-45.99	-51.69	-42.95	0	0	0	-32.93	0	-30.25	0	-44.05
HAtV	-27.72	-22.64	-45.95	-24.61	-24.49	-27.2	-32.19	-53.53	-48.75	-64.41	-37.02	-61.8	-48.87	-57.15	-51.32
EMCV	-28.4	-13.87	-31.47	-52.37	-34.32	-31.75	-34.51	-55.99	0	-75.16	-45.14	-42.2	-23.03	-24.21	0
AiV	-54.81	-46.77	-56.47	-63.51	-67.74	-66.18	-61.58	-61.39	-52.24	-80.62	-35.44	-42.43	-44.33	-42.43	-49.46
FMDV_C	-57.51	-37.18	-60.66	-81.61	-10.21	-41.75	-62.71	-91.71	-19.98	0	-51.18	-35.45	-16.9	-36.17	-29.54
EV_A71	-55.3	-43.09	-69.62	-67.57	-49.87	-59.07	-51.08	-79.81	-56.94	-97.52	-37.06	0	0	0	0
EV_B93	-65.96	-32.94	-74.8	-81.49	-52.67	-54.39	-51.88	-73.8	-49.88	-94.68	0	-55.13	-69.29	-55.13	-71.31
EV_D68	-67.81	-51.32	-74	-81.22	-45	-53.38	-58.76	-71.6	-62.42	-91.13	-41.04	0	0	0	0
EV_C	-48.76	-29.59	-55.41	-61.17	-52.52	-48.76	-57.46	-71.88	-40.92	-71.96	-38.46	-47.94	0	0	0
PV	-64.48	-36.21	-69.63	-73.67	-58.31	-50.56	-73.58	-51.74	-28.54	-91.99	-50.31	0	0	0	0
HRV_B	-54.29	-45.71	-60.78	-71.48	-45.01	-43.98	-43.82	-60.45	-65.88	-76.64	-39.06	-45.27	0	-59.59	0
HRV_A	-69.84	-38.6	-71.69	-86.79	-54.65	-65.21	-71.36	-74.3	-57.92	-97.11	-76.53	0	-64.51	0	0
HAV	-46.28	-34.01	-61.72	-66.78	-59.48	-46.8	-59.96	-22.52	-43.58	-43.96	0	0	0	0	0
PeV	-47.09	-47.89	-48.43	-82.22	0	-59.58	-47.44	-59.54	-57.89	-49.08	0	-32.32	-27.54	-32.32	-55.89
LjV	-44.79	-32.14	-53.21	-42.26	-41.9	-52.11	-50.38	-39.62	-47.39	-57.99	-42.54	-47.28	-6.99	-31.98	-37.73
SaV	-44.32	-34	-49.16	-73.96	-36.98	-39.02	-55.52	-53.82	0	-80.97	-54.41	-43.65	-57.01	-43.65	-55.45
NV	-60.88	-49.61	-59.48	-56.06	-44.31	-62.52	-37.64	-54.17	-61.6	-79.61	-51.99	-51.6	-60.05	-51.6	-71.79
HuNoV	-65.77	-32.33	-73.1	-69.44	-53.93	-76.13	-66.36	-68.93	-66.46	-93.01	0	0	-63.36	0	-29.59
AROAV	-41.76	-60.87	-42.62	-47.44	-44.89	-42.92	-31.72	-60.98	-49.83	-69.95	-59.8	-53.37	-49.23	-53.06	-45.98
ZIKV	-21.61	-40.89	-25.68	-44.5	-31.39	-40.72	-35.96	-38.31	-22.34	-61.39	-21.48	-45.99	-41.7	-46.81	-26.61
CPCV	-40.7	-60.35	-46.71	-50.43	-46.8	-3.4	-41.74	-50.16	-34.62	-74	-35.72	-28.44	-55.27	-28.44	-25.33
JEV	-29.56	-51.52	-36.06	-43.39	-38.28	-25.23	-42.58	-37.26	0	-73.94	-34.86	-51.51	0	-39.57	-14.09
USUV	-24.88	-61.3	-26.81	-53.9	-18.21	-14.2	-37.66	-39.26	-38.3	-100.15	0	-34.32	-47.19	-42.29	-26.71
MVEV	-36.25	-62.27	-41.82	-55.98	-32.42	-37.65	-54.98	-59.33	-59.97	-77.7	-47.15	-42.44	-60.55	-63.89	-68.95
KOUV	-32.34	-55.48	-44.65	-45	-33.2	-49.22	-32.8	-55.8	-73.31	-73.71	-23.63	-50.84	-59.52	-46.41	-34.82
WNV	-53.68	-63.32	-42.31	-51.61	-35.57	0	-46.94	-38.71	-46.29	-81.48	-28.64	-42.47	-57.02	-42.34	-31.86
NTAV	-42.93	-57.05	-52.85	-58.08	-45.36	-29.11	-50.98	-51.86	-47.35	-94.03	-67.13	-60.79	-48.56	-32.62	-32.54
TMUV	-38.19	-57.12	-39.99	-54.48	-47.76	-48.57	-53.98	-62.38	-35.22	-72.2	-40.7	-43.9	-44.9	-50.88	-25.14
ILHV	-37.5	-44.86	-32.65	-46.68	-36.74	-43.07	-42.9	-45.75	-38.42	-85.07	-21.89	-33.61	-46.26	0	-24.1
SLEV	-33.16	-43.19	-42.09	-42.04	-31.35	-40.13	-34.62	-49.86	-36.54	-84.93	-34.88	-36.44	-47.67	-50.18	-24.04
KOKV	-43.71	-53.38	-47.03	-66.17	-31.35	-37.71	-26.25	-64.66	-70.57	-84.1	-59	-54.41	-50.37	-54.36	-50.7
BANV	-49.67	-54.25	-40.07	-47.81	-33.81	-21.69	-53.9	-65.97	-51.06	-80.13	-15.85	-56.84	-57.65	-55.89	-64.53
BOUV	-36.07	-53.56	-63.51	-55.35	-34.31	-45.84	-37.32	-51.67	-28.04	-73.74	-42.8	-45.38	0	-45.38	-22.18
WSLV	-39.03	-57.1	-41.53	-48.79	-39.76	-41.57	-37.39	-57.36	-49.13	-77.46	-40.08	-46.4	-58.77	-46.4	-55.83
YFV	-27.15	-50.84	-38.84	-52.38	-49.94	0	-53.18	-66.72	-59.79	-74.9	-41.55	-58.74	-56.29	-58.74	-70.4
DENV	-41.14	-62.08	-55.92	-59.47	-42.4	-10.81	-64.05	-64.19	-53.95	-86.63	-54.73	-66.37	-70.07	-66.37	-35.46
MODV	-36.37	-53.66	-46.26	-59.68	-35.22	-15	-39.37	-47.77	0	-85.93	-61.81	0	0	0	-57.69
RBV	-44.96	-52.97	-58.06	-68.66	-51.85	-39.6	-60.46	-60.87	-55.63	0	-64.41	-34.73	-67.21	-47.76	0
KFDV	-40.67	-52.76	-44.15	-41.77	-43.52	-58.25	-73.23	-66.91	-53.96	-65.21	-66.9	-8.94	-48.74	-43.81	-30.92
LIV	-47.27	-54.76	-53.45	-48.9	-50.47	-57.16	-63.34	-64.15	-42.19	0	-63.01	-64.97	-63.22	-60.34	-60.37
TBEV	-38.8	-53.96	-45.43	-44.93	-42.76	0	-79	-47.75	-57.99	-81.92	-59.67	-56.24	-47.34	-56.24	-52.77
OHFV	-41.37	-48.49	-47.7	-72.57	-48.93	-49.21	-50.03	-65.2	-43.83	-70.51	-38.81	-74.3	-65.34	-45.57	-24.63
POWV	-31.6	-39.45	-30.52	-59.11	-42.06	-41.98	-48.4	-73.69	-74.08	-88.64	-62.82	-82.05	-71.69	-70.62	-76.99
HCV	-38.09	-49.48	-41.55	-46.22	-63.68	-64.09	-66.58	-80.12	-78.6	-97.79	-88.79	-83.11	-93.49	-88.47	-84.48
GBV_C	-46.37	-37.48	-37.04	-61.77	-44.23	-59.16	-49.93	-62.64	-70.12	-84.85	-70.35	-67.4	-78.56	-67.68	-66.46
AURAV	-50.49	-49.33	-54.16	-44.62	-40.46	-44.62	-54.64	-51.61	-37.5	-66.83	-58.86	-44.05	-41.11	-53.33	-55.92
SINV	-32.51	-45.34	-37.37	-56.18	-38.9	-49.55	-36.84	-58.23	-54.51	-66.63	-56.42	-51.6	-52.03	-51.6	-55.07
BFV	-37.68	-22.81	-38.14	-39.99	-37.72	-39.04	-35.12	-59.24	-43.95	-66.31	-54.95	-35.42	-29.38	-35.42	-38.22
BEBV	-36.66	-32.19	-35.13	-42.33	-38.34	-35.68	-39.98	-30.14	-31.89	-47.69	-37.58	-32.17	-33.64	-32.17	-35.41
UNVA	-42.61	-36.02	-46.64	-48.6	-41.28	-51.38	-46.19	-57.32	-55.06	-59.03	-55.04	-54.29	-52.22	-54.29	-54.51
SFV	-37.71	-48.64	-46.16	-47.97	-41.5	-55.93	-47.56	-54.27	-56.23	-75.74	-63.65	-50.79	-59.72	-50.79	-50.48
GETV	-34.4	-30.71	-36.64	-36.86	-43.9	-16.23	-27.45	-57.99	-56.94	-40.11	-70.85	-63.99	-62.56	-63.17	-33.15
RRV	-39.31	-34.09	-37.14	-40.85	-28.71	-36.88	-39.92	-39.15	-40.13	-51.16	-36.92	-34.2	-47.82	-44.51	-51.3
NDUV	-36.86	-40.49	-39.95	-44.43	-38.31	-35.56	-35.91	-31.53	-32.55	-45.2	-25.53	-29.12	-35.31	-31.47	-31.21
CHIKV	-44.92	-54.85	-47.1	-52.01	-44.03	-47.79	-48.6	-57.18	-58.38	-64.77	-60.56	-60.43	-59.4	-60.37	-61.41
ONNV	-29.45	-31.92	-31.02	-39.64	-39.81	-31.36	-16.62	-41.54	-40.18	-50.17	-38.69	-35.27	-40.86	-39.49	-42.05
MAYV	-37.32	-47.21	-40.95	-55.21	-16.46	-36.34	-25.06	-28.63	-37.3	0	-25.97	-35.7	-37.48	-35.7	-27.36
EEEV	-36.25	-46.29	-38.35	-45.86	-44.08	-34.68	-35.64	-50.23	-44.25	-49.08	-54.06	-54.39	0	-54.39	-48.87
WEEV	-35.61	-46.92	-40.32	-31.35	-26.9	-35.72	-17.81	-41.89	-54.26	-50.09	-41.47	-38.94	-46.56	-38.84	-40.86
EVEV	-43.12	-43.21	-35.52	-42.07	-42.45	-50.46	-42.49	-44.76	-39.88	-62.19	-49.15	-59.85	0	-46.69	-51.43
VEEV	-44.81	-48.67	-42.24	-61.04	-51.37	-64.25	-58.72	-51.52	-43.7	-59.46	-46.48	-51.57	-42.59	-50.92	-52.65
PIXV	-27.9	-41.69	-30.53	-37.1	-38.82	-28.2	-55.27	-41.89	-45.23	-49.94	-46.46	-38.64	-46.83	-39.88	-48.29
TONV	-34.48	-37.23	-47.16	-36.05	-42.6	-49.96	-43.98	-51.64	-53.07	-60.7	-46.61	-48.27	-41.3	-48.46	-54.33
RNV	-41.33	-41.29	-42.05	-40.07	-42.54	-54.22	-47.99	-46.49	-53.35	-46.35	-49.78	-47.15	-58.44	-46.37	-54.45
MDPV	-29.36	-33.66	-29.99	-29.32	-19.85	-45	-43.8	-40.27	-49.25	-59.45	-51.48	-50.42	-48.76	-49.96	-35.92

## Sheet: 3CLpro-RMSD
	SARS-CoV	SARS-CoV-2	MERS-CoV	HCov_OC43	HCoV_HKU1	HCov_229E	HCov_NL63	CCoV-HuPn-2018	Hu-PDCoV	HAtV	EMCV	AichV	FMDV_C	EV_A71	EV_B93	EV_D68	EV_C	PV	HRV_B	HRV_A	HAV	PeV	LjV	SaV	NV	HuNoV	AROAV	ZIKV	CPCV	JEV	USUV	MVEV	KOUV	WNV	NTAV	TMUV	ILHV	SLEV	KOKV	BANV	BOUV	WSLV	YFV	DENV	MODV	RBV	KFDV	LIV	TBEV
SARS-CoV		0.392	1.047	1.583	1.071	0.955	0.994	1.553	2.682	3.481	5.425	4.305	4.618	3.957	3.724	4.042	4.663	3.764	4.53	4.247	4.383	4.65	4.197	4.614	4.709	4.329	4.553	4.751	4.698	4.66	4.679	4.691	4.683	4.655	4.957	4.684	4.693	4.655	4.647	4.652	4.669	4.667	4.668	4.637	4.433	4.933	4.529	4.589	4.588
SARS-CoV-2	0.392		1.065	1.548	1.08	0.956	0.952	1.535	2.712	3.493	5.561	4.294	4.579	3.734	3.726	4.03	4.495	3.705	4.511	4.514	4.395	5.425	4.937	4.563	4.364	4.286	4.493	4.693	4.621	4.599	4.602	4.618	4.601	4.58	4.742	4.62	4.613	4.578	4.588	4.588	4.605	4.597	4.605	4.572	6.419	4.554	4.525	4.536	4.575
MERS-CoV	1.047	1.065		1.77	1.485	1.21	1.43	1.664	2.182	3.514	5.033	4.199	4.514	4.207	4.202	4.123	4.553	4.159	3.913	4.088	4.163	4.651	4.886	4.563	5.527	3.825	5.44	5.684	5.526	5.186	5.652	5.036	5.647	5.607	5.025	5.066	4.986	5.565	5.614	5.631	5.62	5.626	5.655	5.617	5.818	7.074	4.877	4.859	4.934
HCoV_OC43	1.583	1.548	1.77		1.193	1.861	1.967	1.079	1.399	3.435	4.523	4.302	4.587	4.278	3.74	3.699	4.58	3.742	4.518	4.457	4.393	4.404	4.041	4.857	4.121	4.009	4.569	5.157	4.715	4.683	4.684	4.716	4.696	4.664	5.061	4.711	4.699	4.663	6.44	4.672	4.696	4.667	4.682	4.711	4.915	4.896	4.636	4.659	4.706
HCoV_HKU1	1.071	1.08	1.485	1.193		1.182	1.383	1.854	2.421	3.382	5.078	4.203	4.614	4.711	3.701	4.034	4.341	3.829	4.605	4.628	4.384	4.991	4.865	4.513	4.718	3.744	4.493	4.69	4.628	4.604	4.608	4.628	4.612	4.593	4.383	4.646	4.628	4.586	4.595	4.59	4.613	4.615	4.621	4.588	5.976	6.003	4.534	4.556	4.6
HCoV_229E	0.955	0.956	1.21	1.861	1.182		0.684	1.345	2.683	3.509	5.678	4.179	5.097	3.733	3.703	4.115	4.391	3.73	4.414	4.42	4.414	4.591	4.042	6.219	4.453	4.103	4.501	4.697	4.644	4.618	4.602	4.637	4.615	4.602	4.4	4.634	4.637	4.599	4.513	4.605	4.622	4.601	4.618	4.588	4.515	5.933	4.586	4.424	4.455
HCoV_NL63	0.994	0.952	1.43	1.967	1.383	0.684		1.533	2.822	3.548	4.42	4.145	4.464	4.406	3.708	4.478	4.421	4.283	4.378	3.778	4.067	5.29	4.779	5.694	4.303	4.093	4.585	4.74	4.668	5.849	6.324	4.678	4.665	6.636	4.61	5.469	4.681	4.626	5.471	4.626	4.634	4.638	6.728	4.618	6.279	5.891	6.312	6.327	5.869
CCoV-HuPn-2018	1.553	1.535	1.664	1.079	1.854	1.345	1.533		1.688	3.485	4.598	4.042	4.375	4.266	3.895	4.218	4.19	3.648	4.297	4.217	4.151	4.633	4.511	4.823	4.259	3.671	4.584	4.926	4.591	4.579	4.567	4.598	4.594	4.566	4.712	6.604	4.521	5.02	6.641	4.632	5.004	4.977	4.649	4.593	4.788	6.479	4.704	4.664	4.752
Hu-PDCoV	2.682	2.712	2.182	1.399	2.421	2.683	2.822	1.688		3.496	4.907	4.301	4.801	4.095	4.088	4.414	4.362	4.045	4.441	4.129	4.387	4.637	4.758	4.294	3.893	3.694	5.474	5.311	5.281	5.402	5.444	5.533	5.347	5.306	4.768	5.282	5.184	5.134	5.534	5.15	5.278	5.121	5.107	5.626	5.474	5.34	5.543	5.436	5.532
HAtV	3.481	3.493	3.514	3.435	3.382	3.509	3.548	3.485	3.496		3.987	3.395	3.816	3.318	3.306	3.335	3.216	3.147	3.168	3.342	3.74	3.97	3.889	3.293	4.448	4.335	4.512	4.343	4.423	4.037	4.441	4.436	4.443	4.392	4.446	4.398	4.405	4.347	4.385	4.416	4.358	4.364	4.355	4.346	4.285	4.256	4.238	4.177	4.346
EMCV	5.425	5.561	5.033	4.523	5.078	5.678	4.42	4.598	4.907	3.987		2.639	2.021	2.757	3.456	3.307	2.836	2.968	2.951	3.13	2.443	3.304	3.052	4.076	4.305	4.102	5.349	5.118	5.629	5.418	5.064	5.818	5.321	5.272	5.108	5.097	5.145	5.597	4.644	5.182	5.692	5.238	5.074	5.869	5.816	5.085	5.256	5.853	5.264
AiV	4.305	4.294	4.199	4.302	4.203	4.179	4.145	4.042	4.301	3.395	2.639		2.43	3.14	2.877	2.715	2.835	2.874	2.824	3.73	2.744	3.046	3.439	3.743	3.948	3.825	6.175	5.193	6.105	6.05	6.006	6.071	6.131	6.098	6.176	6.198	6.087	6.13	6.06	6.118	5.86	5.93	6.048	5.837	5.972	5.418	6.109	5.939	6.304
FMDV_C	4.618	4.579	4.514	4.587	4.614	5.097	4.464	4.375	4.801	3.816	2.021	2.43		2.983	2.878	2.783	2.914	2.765	2.938	2.792	2.392	3.334	3.03	4.454	4.185	3.7	5.155	5.316	5.161	5.111	5.118	5.17	5.178	5.157	5.041	5.362	5.283	4.992	5.287	4.877	4.853	4.737	6.37	5.112	5.574	5.303	5.539	5.555	4.84
EV_A71	3.957	3.734	4.207	4.278	4.711	3.733	4.406	4.266	4.095	3.318	2.757	3.14	2.983		0.8	0.772	0.796	0.77	1.209	1.024	3.146	2.913	2.803	4.809	4.613	4.454	4.343	4.659	4.393	4.384	4.361	4.529	4.386	4.346	4.617	4.569	4.429	4.303	4.571	4.574	4.553	4.604	4.508	4.208	4.661	4.356	4.376	4.659	4.732
EV_B93	3.724	3.726	4.202	3.74	3.701	3.703	3.708	3.895	4.088	3.306	3.456	2.877	2.878	0.8		0.734	0.665	0.772	1.126	0.992	3.178	3.067	2.852	5.307	4.123	4.385	4.096	4.199	4.361	4.104	4.335	4.344	4.361	4.32	4.168	4.481	4.171	4.042	4.074	4.496	4.476	4.512	4.22	4.013	4.578	4.162	4.161	4.217	4.667
EV_D68	4.042	4.03	4.123	3.699	4.034	4.115	4.478	4.218	4.414	3.335	3.307	2.715	2.783	0.772	0.734		0.744	2.039	1.243	0.782	3.067	4.746	2.858	4.101	4.001	4.255	4.343	4.345	4.408	4.404	4.38	4.386	4.399	4.355	4.402	4.424	4.412	4.304	4.216	4.554	4.53	4.582	4.335	4.248	4.485	4.349	4.431	5.342	4.526
EV_C	4.663	4.495	4.553	4.58	4.341	4.391	4.421	4.19	4.362	3.216	2.836	2.835	2.914	0.796	0.665	0.744		0.695	1.072	0.911	3.259	3.046	2.911	4.439	3.942	3.862	4.012	4.164	4.313	4.306	4.285	4.293	4.304	4.267	4.156	4.381	4.346	4.223	4.046	4.404	4.38	4.162	4.319	3.973	4.283	4.244	4.062	4.214	4.472
PV	3.764	3.705	4.159	3.742	3.829	3.73	4.283	3.648	4.045	3.147	2.968	2.874	2.765	0.77	0.772	2.039	0.695		1.218	1.063	3.263	2.959	2.841	3.871	3.908	4.321	4.241	4.507	4.28	4.281	4.259	4.264	4.279	4.24	4.428	4.377	4.316	4.195	4.307	4.464	4.449	4.504	4.325	4.171	4.434	4.387	4.381	4.226	4.505
HRV_B	4.53	4.511	3.913	4.518	4.605	4.414	4.378	4.297	4.441	3.168	2.951	2.824	2.938	1.209	1.126	1.243	1.072	1.218		1.152	3.032	3.149	2.857	4.22	4.113	3.981	3.974	4.062	4.009	3.994	3.981	3.972	3.995	3.955	4.52	4.024	4.305	4.174	4.015	4.182	4.148	4.209	4.08	3.872	4.337	4.182	4.075	4.145	4.174
HRV_A	4.247	4.514	4.088	4.457	4.628	4.42	3.778	4.217	4.129	3.342	3.13	3.73	2.792	1.024	0.992	0.782	0.911	1.063	1.152		3.074	3.09	3.112	5.433	4.253	4.2	4.062	4.164	4.384	4.107	4.306	4.32	4.359	4.306	4.392	4.354	4.366	4.273	4.097	4.528	4.449	4.322	4.384	3.948	4.454	4.241	4.162	4.196	4.12
HAV	4.383	4.395	4.163	4.393	4.384	4.414	4.067	4.151	4.387	3.74	2.443	2.744	2.392	3.146	3.178	3.067	3.259	3.263	3.032	3.074		3.37	3.218	4.787	4.453	4.211	4.822	5.02	4.979	4.949	5.276	4.977	5.33	5.278	5.175	5.232	5.264	4.929	5.052	5.1	5.115	5.649	5.106	4.902	4.871	4.904	4.857	4.849	4.939
PeV	4.65	5.425	4.651	4.404	4.991	4.591	5.29	4.633	4.637	3.97	3.304	3.046	3.334	2.913	3.067	4.746	3.046	2.959	3.149	3.09	3.37		1.558	4.522	5.454	4.831	5.412	5.663	4.81	4.876	4.91	5.77	4.904	4.815	5.399	5.453	5.477	4.838	5.523	5.512	5.461	5.532	5.446	5.39	5.432	5.468	5.742	4.695	4.812
LjV	4.197	4.937	4.886	4.041	4.865	4.042	4.779	4.511	4.758	3.889	3.052	3.439	3.03	2.803	2.852	2.858	2.911	2.841	2.857	3.112	3.218	1.558		4.93	5.404	4.749	6.133	4.713	5.063	4.747	4.59	4.592	4.899	4.874	5.157	5.13	5.859	4.565	4.853	4.755	4.778	4.81	4.724	6.188	4.802	4.774	4.67	4.687	4.772
SaV	4.614	4.563	4.563	4.857	4.513	6.219	5.694	4.823	4.294	3.293	4.076	3.743	4.454	4.809	5.307	4.101	4.439	3.871	4.22	5.433	4.787	4.522	4.93		3.928	3.699	5.243	5.286	5.366	5.045	5.479	5.294	5.318	5.254	5.25	5.304	4.799	5.423	5.091	5.373	4.867	5.482	4.765	5.102	4.286	5.02	4.323	4.36	4.468
NV	4.709	4.364	5.527	4.121	4.718	4.453	4.303	4.259	3.893	4.448	4.305	3.948	4.185	4.613	4.123	4.001	3.942	3.908	4.113	4.253	4.453	5.454	5.404	3.928		1.397	4.897	5.47	5.201	5.015	5.029	4.796	4.819	4.808	5.047	4.939	5.038	5.174	4.963	4.791	4.738	4.881	4.782	5.107	5.37	5.453	4.558	4.759	5.454
HuNoV	4.329	4.286	3.825	4.009	3.744	4.103	4.093	3.671	3.694	4.335	4.102	3.825	3.7	4.454	4.385	4.255	3.862	4.321	3.981	4.2	4.211	4.831	4.749	3.699	1.397		5.242	5.069	5.412	5.007	4.983	5.398	5.003	5	5.027	5.035	5.059	4.955	5.045	5.712	5.638	5.773	5.251	4.918	4.769	4.795	5.415	5.408	5.543
AROAV	4.553	4.493	5.44	4.569	4.493	4.501	4.585	4.584	5.474	4.512	5.349	6.175	5.155	4.343	4.096	4.343	4.012	4.241	3.974	4.062	4.822	5.412	6.133	5.243	4.897	5.242		0.802	0.939	1.103	0.735	1.437	2.05	0.698	2.155	0.762	0.952	0.783	0.908	0.989	0.907	0.878	0.805	0.912	2.252	2.325	1.435	1.298	2.211
ZIKV	4.751	4.693	5.684	5.157	4.69	4.697	4.74	4.926	5.311	4.343	5.118	5.193	5.316	4.659	4.199	4.345	4.164	4.507	4.062	4.164	5.02	5.663	4.713	5.286	5.47	5.069	0.802		0.881	1.153	0.92	1.002	0.899	0.896	1.083	0.938	0.97	1.068	0.789	0.83	0.816	1.004	0.852	0.889	1.103	1.054	1.168	1.084	1.233
CPCV	4.698	4.621	5.526	4.715	4.628	4.644	4.668	4.591	5.281	4.423	5.629	6.105	5.161	4.393	4.361	4.408	4.313	4.28	4.009	4.384	4.979	4.81	5.063	5.366	5.201	5.412	0.939	0.881		0.592	0.662	0.767	0.717	0.607	0.85	0.805	0.52	0.559	0.867	0.836	1.2	1.239	1.159	1.263	2.318	2.37	1.685	2.599	2.46
JEV	4.66	4.599	5.186	4.683	4.604	4.618	5.849	4.579	5.402	4.037	5.418	6.05	5.111	4.384	4.104	4.404	4.306	4.281	3.994	4.107	4.949	4.876	4.747	5.045	5.015	5.007	1.103	1.153	0.592		0.533	0.718	0.784	0.645	0.808	0.81	0.504	0.697	1.134	0.89	1.229	1.225	1.179	1.304	2.214	1.728	1.8	2.239	2.511
USUV	4.679	4.602	5.652	4.684	4.608	4.602	6.324	4.567	5.444	4.441	5.064	6.006	5.118	4.361	4.335	4.38	4.285	4.259	3.981	4.306	5.276	4.91	4.59	5.479	5.029	4.983	0.735	0.92	0.662	0.533		0.914	0.973	0.417	1.119	0.56	0.573	0.596	1.054	0.755	0.873	1.21	1.198	1.379	2.164	1.06	1.848	1.35	2.39
MVEV	4.691	4.618	5.036	4.716	4.628	4.637	4.678	4.598	5.533	4.436	5.818	6.071	5.17	4.529	4.344	4.386	4.293	4.264	3.972	4.32	4.977	5.77	4.592	5.294	4.796	5.398	1.437	1.002	0.767	0.718	0.914		0.498	0.901	0.667	1.217	0.733	0.973	1.257	1.047	1.386	1.195	1.118	0.792	2.182	1.249	1.412	1.486	2.301
KOUV	4.683	4.601	5.647	4.696	4.612	4.615	4.665	4.594	5.347	4.443	5.321	6.131	5.178	4.386	4.361	4.399	4.304	4.279	3.995	4.359	5.33	4.904	4.899	5.318	4.819	5.003	2.05	0.899	0.717	0.784	0.973	0.498		0.922	0.707	1.247	0.449	0.978	0.877	0.987	1.379	1.148	1.082	1.015	2.241	1.178	1.408	1.403	2.19
WNV	4.655	4.58	5.607	4.664	4.593	4.602	6.636	4.566	5.306	4.392	5.272	6.098	5.157	4.346	4.32	4.355	4.267	4.24	3.955	4.306	5.278	4.815	4.874	5.254	4.808	5	0.698	0.896	0.607	0.645	0.417	0.901	0.922		2.078	0.477	0.51	0.559	1.038	0.755	0.869	2.18	2.223	2.065	2.152	2.316	2.446	1.345	2.349
NTAV	4.957	4.742	5.025	5.061	4.383	4.4	4.61	4.712	4.768	4.446	5.108	6.176	5.041	4.617	4.168	4.402	4.156	4.428	4.52	4.392	5.175	5.399	5.157	5.25	5.047	5.027	2.155	1.083	0.85	0.808	1.119	0.667	0.707	2.078		1.11	0.423	2.075	1.031	1.117	1.475	0.942	0.828	0.859	2.189	1.166	1.615	1.523	2.495
TMUV	4.684	4.62	5.066	4.711	4.646	4.634	5.469	6.604	5.282	4.398	5.097	6.198	5.362	4.569	4.481	4.424	4.381	4.377	4.024	4.354	5.232	5.453	5.13	5.304	4.939	5.035	0.762	0.938	0.805	0.81	0.56	1.217	1.247	0.477	1.11		0.653	0.668	1.055	0.935	1.031	1.35	1.317	1.616	2.19	1.082	1.88	1.404	2.369
ILHV	4.693	4.613	4.986	4.699	4.628	4.637	4.681	4.521	5.184	4.405	5.145	6.087	5.283	4.429	4.171	4.412	4.346	4.316	4.305	4.366	5.264	5.477	5.859	4.799	5.038	5.059	0.952	0.97	0.52	0.504	0.573	0.733	0.449	0.51	0.423	0.653		0.66	0.964	0.758	1.12	0.858	0.802	0.733	2.193	1.13	1.448	2.562	2.441
SLEV	4.655	4.578	5.565	4.663	4.586	4.599	4.626	5.02	5.134	4.347	5.597	6.13	4.992	4.303	4.042	4.304	4.223	4.195	4.174	4.273	4.929	4.838	4.565	5.423	5.174	4.955	0.783	1.068	0.559	0.697	0.596	0.973	0.978	0.559	2.075	0.668	0.66		1.12	0.96	1.065	2.245	2.26	2.099	2.307	2.292	2.478	1.476	2.223
KOKV	4.647	4.588	5.614	6.44	4.595	4.513	5.471	6.641	5.534	4.385	4.644	6.06	5.287	4.571	4.074	4.216	4.046	4.307	4.015	4.097	5.052	5.523	4.853	5.091	4.963	5.045	0.908	0.789	0.867	1.134	1.054	1.257	0.877	1.038	1.031	1.055	0.964	1.12		0.961	1.28	0.961	1.045	1.005	2.396	2.408	1.517	2.57	2.333
BANV	4.652	4.588	5.631	4.672	4.59	4.605	4.626	4.632	5.15	4.416	5.182	6.118	4.877	4.574	4.496	4.554	4.404	4.464	4.182	4.528	5.1	5.512	4.755	5.373	4.791	5.712	0.989	0.83	0.836	0.89	0.755	1.047	0.987	0.755	1.117	0.935	0.758	0.96	0.961		0.841	0.936	0.947	2.06	2.341	2.332	1.572	2.453	2.367
BOUV	4.669	4.605	5.62	4.696	4.613	4.622	4.634	5.004	5.278	4.358	5.692	5.86	4.853	4.553	4.476	4.53	4.38	4.449	4.148	4.449	5.115	5.461	4.778	4.867	4.738	5.638	0.907	0.816	1.2	1.229	0.873	1.386	1.379	0.869	1.475	1.031	1.12	1.065	1.28	0.841		0.479	0.562	0.981	1.256	2.012	1.823	2.359	2.358
WSLV	4.667	4.597	5.626	4.667	4.615	4.601	4.638	4.977	5.121	4.364	5.238	5.93	4.737	4.604	4.512	4.582	4.162	4.504	4.209	4.322	5.649	5.532	4.81	5.482	4.881	5.773	0.878	1.004	1.239	1.225	1.21	1.195	1.148	2.18	0.942	1.35	0.858	2.245	0.961	0.936	0.479		0.578	0.795	1.501	1.259	1.408	1.827	2.365
YFV	4.668	4.605	5.655	4.682	4.621	4.618	6.728	4.649	5.107	4.355	5.074	6.048	6.37	4.508	4.22	4.335	4.319	4.325	4.08	4.384	5.106	5.446	4.724	4.765	4.782	5.251	0.805	0.852	1.159	1.179	1.198	1.118	1.082	2.223	0.828	1.317	0.802	2.26	1.045	0.947	0.562	0.578		0.751	1.27	1.177	1.373	1.736	2.298
DENV	4.637	4.572	5.617	4.711	4.588	4.588	4.618	4.593	5.626	4.346	5.869	5.837	5.112	4.208	4.013	4.248	3.973	4.171	3.872	3.948	4.902	5.39	6.188	5.102	5.107	4.918	0.912	0.889	1.263	1.304	1.379	0.792	1.015	2.065	0.859	1.616	0.733	2.099	1.005	2.06	0.981	0.795	0.751		1.285	1.277	1.315	1.389	2.32
MODV	4.433	6.419	5.818	4.915	5.976	4.515	6.279	4.788	5.474	4.285	5.816	5.972	5.574	4.661	4.578	4.485	4.283	4.434	4.337	4.454	4.871	5.432	4.802	4.286	5.37	4.769	2.252	1.103	2.318	2.214	2.164	2.182	2.241	2.152	2.189	2.19	2.193	2.307	2.396	2.341	1.256	1.501	1.27	1.285		0.828	2.594	2.586	2.783
RBV	4.933	4.554	7.074	4.896	6.003	5.933	5.891	6.479	5.34	4.256	5.085	5.418	5.303	4.356	4.162	4.349	4.244	4.387	4.182	4.241	4.904	5.468	4.774	5.02	5.453	4.795	2.325	1.054	2.37	1.728	1.06	1.249	1.178	2.316	1.166	1.082	1.13	2.292	2.408	2.332	2.012	1.259	1.177	1.277	0.828		1.298	1.454	2.004
KFDV	4.529	4.525	4.877	4.636	4.534	4.586	6.312	4.704	5.543	4.238	5.256	6.109	5.539	4.376	4.161	4.431	4.062	4.381	4.075	4.162	4.857	5.742	4.67	4.323	4.558	5.415	1.435	1.168	1.685	1.8	1.848	1.412	1.408	2.446	1.615	1.88	1.448	2.478	1.517	1.572	1.823	1.408	1.373	1.315	2.594	1.298		0.553	1.626
LIV	4.589	4.536	4.859	4.659	4.556	4.424	6.327	4.664	5.436	4.177	5.853	5.939	5.555	4.659	4.217	5.342	4.214	4.226	4.145	4.196	4.849	4.695	4.687	4.36	4.759	5.408	1.298	1.084	2.599	2.239	1.35	1.486	1.403	1.345	1.523	1.404	2.562	1.476	2.57	2.453	2.359	1.827	1.736	1.389	2.586	1.454	0.553		1.845
TBEV	4.588	4.575	4.934	4.706	4.6	4.455	5.869	4.752	5.532	4.346	5.264	6.304	4.84	4.732	4.667	4.526	4.472	4.505	4.174	4.12	4.939	4.812	4.772	4.468	5.454	5.543	2.211	1.233	2.46	2.511	2.39	2.301	2.19	2.349	2.495	2.369	2.441	2.223	2.333	2.367	2.358	2.365	2.298	2.32	2.783	2.004	1.626	1.845
OHFV	4.587	4.532	5.75	4.523	4.543	4.465	5.969	4.704	5.545	4.237	4.946	4.844	5.534	4.271	4.163	4.434	4.151	4.394	4.088	4.166	5.475	4.692	4.604	4.908	4.543	4.771	1.645	1.149	1.462	1.551	1.628	2.36	1.36	1.6	1.47	1.402	1.417	1.696	1.555	1.367	1.549	1.352	1.342	1.258	2.65	1.224	0.453	2.217	2.07
POWV	4.506	4.447	5.512	4.508	4.463	4.44	5.892	4.699	5.512	4.212	4.872	6.077	5.232	4.305	4.145	4.509	4.115	4.47	4.128	4.081	4.83	4.728	4.653	5.03	5.434	4.815	1.255	1.13	1.401	1.499	1.315	1.411	1.346	1.322	1.442	1.369	1.382	1.424	1.36	1.301	1.449	1.457	1.474	1.267	2.255	1.157	0.933	0.646	1.92
HCV	4.52	4.457	4.696	4.533	4.424	4.508	4.517	4.531	4.815	3.657	4.616	5.598	5.329	4.162	4.179	4.057	4.067	4.006	3.941	4.188	4.854	5.537	4.969	3.639	4.283	4.421	4.805	4.14	4.172	4.987	5.09	5.044	5.051	5.119	4.271	4.738	5.007	4.154	5.07	5.178	4.052	5.007	4.542	4.139	5.165	4.852	4.45	4.193	4.381
GBV_C	4.361	4.293	4.679	4.524	4.292	4.443	4.457	4.576	4.743	3.466	5.694	4.902	5.289	4.385	4.174	4.057	4.081	3.911	3.841	4.283	5.225	4.892	4.799	3.456	5.103	4.639	4.884	3.962	4.899	4.914	4.89	4.906	4.914	4.905	4.211	4.859	5.119	4.527	4.85	4.765	3.981	4.031	4.046	4.065	4.882	4.819	4.864	4.873	4.979
AURAV	4.234	4.147	4.236	4.03	3.976	4.144	4.196	4.138	4.092	4.091	5.54	3.936	5.192	3.909	5.309	4.007	4.192	4.058	3.966	5.364	4.701	4.319	4.777	3.843	4.085	4.064	3.633	3.639	3.741	3.597	3.612	3.76	3.792	3.761	3.57	3.757	3.782	3.572	3.736	3.729	4.005	4.076	4.08	4.081	3.708	3.697	3.544	3.635	3.749
SINV	4.182	4.098	4.226	4.209	4.045	4.059	4.112	4.218	4.033	4.198	5.558	4.142	4.265	4.977	5.347	4.038	4.534	4.246	4.052	4.075	4.799	3.971	4.316	3.732	4.124	4.093	3.636	3.678	3.571	3.588	3.606	3.581	3.62	3.649	3.702	3.726	3.755	3.71	3.73	3.65	3.598	3.629	3.712	3.652	3.688	3.693	3.551	3.645	3.737
BFV	5.078	4.991	5.406	4.985	5.191	5.061	5.307	5.156	6.429	4.772	6.612	5.509	6.514	4.441	4.35	4.929	4.517	4.38	5.733	4.398	5.655	6.628	5.677	3.985	4.781	4.808	5.306	5.307	5.292	4.357	5.122	5.096	5.248	4.605	4.61	5.18	4.5	4.577	5.308	5.194	4.418	4.701	4.862	4.292	4.473	4.296	4.171	4.24	4.568
BEBV	4.017	3.964	4.03	3.949	3.833	3.911	4.056	3.969	3.974	3.695	6.174	5.618	5.43	3.647	3.592	3.661	3.652	3.598	3.578	3.605	4.47	4.566	4.446	4.029	3.964	3.938	3.727	3.677	3.695	3.537	3.556	3.731	3.744	3.71	3.887	3.708	3.831	3.684	3.698	3.799	3.654	3.706	4.235	4.229	3.716	3.609	3.632	3.73	3.848
UNVA	4.016	3.962	4.034	3.957	3.763	3.907	4.735	3.976	3.976	3.733	6.183	5.606	5.083	3.64	3.596	3.655	3.647	3.597	3.588	3.603	4.494	5.745	4.843	4.035	3.95	4.81	3.531	3.647	3.677	3.522	3.542	3.715	3.728	3.69	3.872	3.689	3.817	3.668	3.686	3.787	3.638	3.691	3.825	3.808	3.694	3.59	3.611	3.555	3.823
SFV	3.955	3.906	4.072	3.965	3.864	4.012	4.053	4.047	4.185	3.882	4.458	4.995	5.071	3.82	3.544	3.647	3.713	3.647	3.522	3.634	4.717	4.724	4.527	3.553	3.884	3.791	3.767	3.916	3.868	3.683	3.703	3.881	3.92	3.884	3.798	3.888	3.894	3.854	3.871	3.855	3.78	3.897	3.872	3.857	3.738	3.828	3.665	3.749	3.86
GETV	4.026	3.972	4.137	4.086	3.93	4.115	4.146	4.12	4.095	3.891	5.098	4.965	4.81	3.819	3.792	3.889	4.055	4.484	3.764	3.746	4.603	4.082	4.896	3.636	4.671	4.679	3.87	3.915	3.746	3.776	3.797	3.769	3.809	3.785	3.871	3.781	3.787	3.745	3.788	3.761	3.883	3.829	3.806	3.974	3.861	3.731	3.759	3.86	3.965
RRV	3.992	3.937	4.056	3.979	3.784	3.933	4.715	3.998	4	3.764	6.188	4.887	5.073	3.662	3.625	3.683	3.681	3.627	3.519	3.629	4.517	5.76	4.489	4.055	3.931	4.805	3.545	3.659	3.69	3.535	3.553	3.728	3.74	3.705	3.886	3.703	3.83	3.682	3.697	3.799	3.751	3.702	3.837	3.821	3.703	3.601	3.619	3.561	3.83
NDUV	4.045	3.99	4.063	3.98	3.908	3.939	4.203	3.997	4.002	3.757	6.376	5.596	5.036	3.701	3.627	3.72	3.724	3.664	3.528	3.628	4.528	4.345	4.82	4.072	3.99	3.93	3.574	3.698	3.73	3.577	3.594	3.765	3.777	3.742	3.919	3.734	3.866	3.714	3.728	3.735	3.686	3.727	3.717	3.79	3.738	3.63	3.65	3.596	3.866
CHIKV	4.138	4.167	4.207	4.21	4.028	4.205	4.415	4.233	4.18	4.131	4.546	5.025	4.291	3.963	3.834	3.901	4.244	4.105	4.011	3.964	5.687	6.051	4.444	3.591	3.993	3.952	3.721	3.871	3.704	3.536	3.685	3.725	3.745	3.719	3.887	3.72	3.832	3.646	3.706	3.796	3.754	3.914	4.227	3.842	3.72	3.608	3.626	3.708	3.834
ONNV	4.109	3.978	4.096	4.14	3.917	4.167	4.564	4.181	4.056	3.771	5.377	4.814	5.172	3.878	3.85	3.908	4.166	4.021	3.956	3.991	5.444	5.403	4.092	3.989	4.156	4.104	3.708	3.787	3.726	3.56	3.574	3.759	3.773	3.742	3.927	3.747	3.867	3.714	3.713	3.819	3.677	3.875	3.86	3.852	3.754	3.75	3.583	3.672	3.821
MAYV	4.293	4.22	4.378	4.335	4.195	4.428	4.405	4.437	4.23	4.415	4.344	4.116	4.002	4.021	3.974	4.061	4.233	4.123	4.439	4.06	4.567	3.946	4.243	4.044	4	4.024	3.928	3.938	3.859	3.955	3.971	3.885	3.979	3.943	3.964	3.887	3.879	3.841	3.928	3.904	3.853	3.992	4.144	3.937	3.972	3.989	3.806	3.909	4.037
EEEV	5.362	4.182	4.356	4.293	4.281	5.4	4.217	4.384	4.254	4.234	4.712	5.174	5.478	4.368	4.455	4.416	4.241	4.392	4.333	4.356	4.953	5.06	4.513	4.18	4.355	4.608	3.889	4.034	3.868	3.761	3.778	3.898	3.776	3.902	4.147	4.067	3.916	4.027	3.881	4.06	4.021	4.04	4.013	3.838	4.047	4.027	3.737	3.97	3.974
WEEV	4.185	4.294	4.426	4.267	4.162	4.343	4.34	4.279	4.441	3.798	6.262	4.889	4.194	4.029	3.99	4.225	4.038	3.771	3.921	4.203	4.843	4.582	4.27	3.775	4.051	4.097	3.739	3.953	3.809	3.702	3.85	3.823	3.856	3.827	3.911	3.826	3.838	3.798	3.813	3.735	3.687	3.869	3.847	3.831	3.764	3.806	3.644	3.741	3.841
EVEV	4.248	4.273	4.321	4.232	4.126	4.299	4.384	4.261	4.223	3.823	6.183	5.041	4.153	3.774	3.749	3.765	3.779	4.14	3.676	3.747	7.611	5.694	5.849	4.235	4.06	4.045	3.708	3.99	3.525	3.578	3.593	3.745	3.569	3.545	3.903	3.653	3.852	3.529	3.722	3.827	3.787	3.93	3.894	3.823	3.717	3.62	3.617	3.721	3.805
VEEV	4.364	4.17	4.436	4.391	4.203	4.26	4.242	4.353	4.21	4.157	5.497	4.413	4.19	4.12	5.768	5.785	4.225	5.182	4.022	4.029	4.584	5.447	4.733	3.673	4.082	4.059	3.536	3.783	3.509	3.534	3.657	3.526	3.54	3.72	3.985	3.649	3.665	3.626	3.64	3.797	4.088	3.692	3.684	3.675	3.709	3.603	3.628	3.707	3.684
PIXV	4.234	4.263	4.308	4.207	4.114	4.296	4.388	4.244	4.22	3.93	5.493	4.984	5.15	3.762	3.758	4.026	3.786	3.932	3.68	3.752	6.457	5.668	4.398	4.206	4.014	4.002	3.538	4.024	3.551	3.603	3.616	3.775	3.596	3.569	3.928	3.549	3.574	3.552	3.749	3.889	3.812	3.95	3.915	3.598	3.742	3.626	3.657	3.76	3.752
TONV	4.071	4.104	4.279	4.14	4.089	4.139	4.174	4.171	4.239	3.991	5.544	4.187	4.11	3.869	4.009	3.842	3.862	3.785	3.68	3.778	4.415	5.729	4.633	4.288	4.141	4.126	3.644	3.924	3.654	3.713	3.724	3.691	3.696	3.673	3.87	3.658	3.679	3.772	3.682	3.668	3.639	3.759	3.755	3.706	3.687	3.729	3.589	3.685	3.662
RNV	4.227	4.222	4.313	4.196	4.103	4.274	4.252	4.233	4.202	3.862	6.178	4.168	5.226	3.736	3.694	3.876	3.751	4.122	3.647	3.772	4.703	5.292	5.815	4.199	4.07	4.039	3.687	3.74	3.696	3.565	3.579	3.727	3.555	3.53	3.888	3.697	3.722	3.629	3.702	3.707	3.665	3.909	3.873	3.728	3.699	3.6	3.604	3.572	3.638
MDPV	3.922	3.935	4.086	3.999	3.83	4.004	3.985	3.941	4.024	3.846	5.384	4.102	4.974	3.751	3.706	3.687	3.721	3.692	3.612	3.704	4.539	5.165	4.174	4.277	4.046	4.594	3.629	3.886	3.623	3.66	3.674	3.654	3.665	3.639	3.791	3.653	3.65	3.623	3.652	3.63	3.601	3.738	3.697	3.766	3.629	3.721	3.619	3.668	3.748
[truncated: 24 more columns]

## Sheet: PAPs-dG
	Saquinavir	Indinavir	Ritonavir	Nelfinavir	Amprenavir	Lopinavir	Atazanavir	Tipranavir	Darunavir
HIV-1	-91.76	-82.35	-71.14	-88.35	-63.28	-97.07	-93.89	-81.24	-71.11
HIV-2	-78.06	-73.29	-72.9	-90.37	-72.46	-66.53	-64.28	-64.34	-73.9
WMSV	-57.69	-83.12	-70.49	-77.34	-54.66	-67.1	-48.08	-64.75	-58.42
GaLV	-50.58	-66.95	-71.67	-60.68	-55.25	-71.36	-43.3	-53.3	-58.96
XMRV	-70.75	-82.66	-75.98	-90.99	-62.87	-68.64	-75.61	-70.07	-65.38
HTLV-1	-85.62	-89.94	-86.15	-78.61	-71.45	-85.68	-88.49	-69.05	-68.19
HTLV-2	-62.93	-72.66	-63.16	-92.34	-60.2	-64.57	-87.7	-67.32	-58.1
HTLV-4	-78.67	-81.82	-80.93	-75.29	-61.74	-69.77	-65.49	-64.83	-57.97
HTLV-3	-77.6	-93.91	-79.46	-89.94	-66.03	-89.24	-87.54	-78.49	-67.5
BLV	-72.66	-81.65	-84.28	-61.51	-67.7	-77.17	-90.19	-64.69	-70.62
SFV	-51.78	-54.16	-43.17	-53.41	-46.41	-44.83	-70.02	-39.33	-50.53

[truncated: 1 more sheets: PAPs-RMSD]
